# Supplementary material for: Assessing human–nature connection: A systematic review and a new Wetland Wanderer Tool for auditing nature connection in wetland environments
Source: Ambio. 2026 Feb 20;55(8):1933–53. doi: 10.1007/s13280-025-02335-1 (PMC13319621; doi:10.1007/s13280-025-02335-1)
Supplement: Supplementary file 3 — Supplementary file3 (XLSX 257 KB) [file 13280_2025_2335_MOESM3_ESM.xlsx]

## Sheet: unweighted
Location	date	time	Weather	Temperature (℃)																					10											5
					Education and Outreach																				PA	Use of Site										PA	Signage
ITEM NUMBER					A1	A2	A1	A2	A1	A2	A1	A2	A1	A2	A1	A2	A1	A2	A1	A2	A1	A2	A1	A2		A1	A2	A1	A2	A1	A2	A1	A2	A1	A2		A1	A2	A1	A2	A1	A2	A1	A2	A1	A2	A1	A2	A1
113					1	1	2	2	3	3	3a	3a	4	4	4a	4a	5	5	5a	5a	6	6	6a	6a		1 NA	1 NA	2	2	3	3	4	4	5	5		1	1	2	2	3	3	3a	3a	4	4	4a	4a	5
Lake Dulverton	2024-01-05	11:00:00	Sunny	15-20	1	1	1	0	1	1	1	1	1	1	1	1	1	1	1	1	1	1	1	1				1	1	1	0	1	0	1	1		1	1	1	1	1	1	1	1	1	1	1	0	1
AGREEMENT					y		1		0		y		0		y		0		y		0		y		0.9			Y		1		1		Y		0.4	Y		Y		Y		Y		Y		1		0
Moulting Lagoon	2024-01-06	10:00:00	Sunny	24-27	1	1	1	0	1	1	1	1	1	1	1	1	1	1	1	1	1	1	1	1				1	0	1	1	1	0	1	0		1	1	1	1	1	1	1	1	1	1	1	0	1
AGREEMENT					y		1		0		y		y		y		y		y		y		y		0.9			1		Y		1		1		0.2	Y		Y		Y		0		Y		1		0
Seymour Wetland	2024-01-07	15:00:00	cloudy and humid	20-25	1	1	1	1	1	1	1	1	1	1	1	1	1	1	1	1	1	1	1	1				1	1	1	1	1	0	1	1		1	1	1	1	1	1	1	1	1	1	1	0	1
AGREEMENT					y		y		0		y		0		y		0		y		0		y		1			Y		Y		1		Y		0.8	Y		0		Y		Y		Y		1		0
Lagoon Beach Campground	2024-01-07	17:00:00	Sunny	25-30	1	1	1	1	1	1	1	1	1	1	1	1	1	1	1	1	1	1	1	1				0	1	1	1	0	1	1	0		0	1	0	1	1	0	0	1	0	1	1	1	1
AGREEMENT					y		y		0		y		0		y		0		y		0		y		1			-1		Y		-1		1		0.2	-1		-1		1		-1		-1		0		Y
Henderson Lagoon	2024-01-09	16:00:00	Sunny	22-23	1	1	1	1	1	1	1	1	1	1	1	1	1	1	1	1	1	1	1	1				1	1	1	1	1	1	1	1		1	1	1	1	1	1	1	1	1	1	1	1	1
AGREEMENT					y		y		0		y		0		y		0		y		0		y		1			Y		Y		Y		Y		1	n/a		n/a		n/a		n/a		n/a		n/a		n/a
Scamander Boat Ramp	2024-01-09	15:30:00	Sunny	22-24	1	1	1	1	1	1	1	1	1	1	1	1	1	1	1	1	1	1	1	1				1	0	1	1	1	0	1	1		1	0	1	0	1	1	1	1	1	1	1	1	1
AGREEMENT					y		y		0		y		0		y		0		y		0		y		1			1		y		1		y		0.6	n/a		n/a		n/a		n/a		n/a		n/a		n/a
Dianas Basin	2024-01-09	14:30:00	Sunny	20-25	1	1	1	1	1	1	1	1	1	1	1	1	1	1	1	1	1	1	1	1				1	1	1	1	0	1	1	1		1	1	1	1	1	1	1	1	1	1	1	0	1
AGREEMENT					y		y		0		y		0		y		0		y		0		y		1			y		y		-1		y		0.8	y		y		0		y		y		1		0
St Helens MBT	2024-01-09	14:00:00	sunny	20-25	1	1	1	1	1	1	1	1	1	1	1	1	1	1	1	1	1	1	1	1				1	1	1	1	0	1	1	0		1	1	1	1	1	1	1	1	1	1	1	1	1
AGREEMENT					y		y		0		y		0		y		0		y		0		y		1			y		y		-1		1		0.6	n/a		n/a		n/a		n/a		n/a		n/a		n/a
Grants Lagoon	2024-01-09	12:00:00	Sunny	24	1	1	1	1	1	1	1	1	1	1	1	1	1	1	1	1	1	1	1	1				1	0	1	1	1	0	1	1		1	1	1	1	1	1	1	1	1	1	1	1	1
AGREEMENT					y		y		0		y		0		y		0		y		0		y					1		y		1		y		0.4	y		y		0		y		y		y		0
Lake Derby	2024-01-09	09:30:00	Sunny	20	1	1	1	1	1	1	1	1	1	1	1	1	1	1	1	1	1	1	1	1				0	1	1	1	1	0	1	0		1	1	1	1	1	1	1	1	1	1	1	1	1
AGREEMENT					y		y		0		y		0		y		0		y		0		y		1			-1		y		1		1		0.2	y		y		0		y		0		y		0
Tamar Wetlands	2024-01-12	09:00:00	Sunny	30	1	1	1	1	1	1	1	1	1	1	1	1	1	1	1	1	1	1	1	1				1	0	0	1	1	0	1	1		1	1	1	1	1	1	1	1	1	1	1	1	1
AGREEMENT					y		y		y		y		0		y		y		y		y		y		1			1		-1		1		y		0.4	y		y		y		y		y		y		y
Brushy Lagoon	2024-01-11	15:00:00	Sunny	25-30	1	1	1	1	1	1	1	1	1	1	1	1	1	1	1	1	1	1	1	1				1	0	1	1	0	1	1	1		1	1	1	1	0	1	1	1	1	1	1	0	1
AGREEMENT					y		y		0		y		0		y		0		y		0		y		1			1		y		-1		y		0.6	y		y		-1		0		y		1		0
Springlawn Lagoon	2024-01-11	09:00:00	Sunny	25-30	1	1	1	1	1	1	0	1	1	1	1	1	1	1	1	1	1	1	1	1				0	1	0	1	0	1	1	1		0	1	1	1	1	1	1	1	1	1	1	1	0
AGREEMENT					y		y		0		-1		y		y		y		y		y		y		0.9			-1		-1		-1		y		0.4	-1		y		y		y		y		y		-1
Mary Binks Wetland	2024-01-11	16:00:00	Sunny	25	1	1	1	1	1	1	1	1	1	1	1	1	1	1	1	1	1	1	1	1				1	1	1	1	1	1	1	1		1	1	1	1	0	1	1	1	1	1	1	1	1
AGREEMENT					y		y		0		y		0		y		0		y		0		y		1			y		y		y		y		1	y		y		-1		y		y		y		0
Duck River Riparian Zone	2024-01-13	13:00:00	Sunny amd windy	20	1	1	1	1	1	1	1	1	1	1	1	1	1	1	1	1	1	1	1	1				1	0	0	1	1	0	1	1		0	1	1	1	0	1	1	1	1	1	1	1	1
AGREEMENT					y		y		0		y		0		y		0		y		0		y		1			1		-1		1		y		0.4	-1		y		-1		y		y		y		0
Black River Campsite	2024-01-13	15:00:00	Sunny	24	1	1	1	1	1	1	1	1	1	1	1	1	1	1	1	1	1	1	1	1				1	1	1	1	1	1	1	1		1	1	1	1	1	1	1	1	1	1	1	1	1
AGREEMENT					y		y		0		y		0		y		0		y		0		y		1			y		y		y		y		0.8	y		y		0		y		y		y		0
Montagu Campground	2024-02-13	11:30:00	sunny	22	1	1	1	1	1	1	1	1	1	1	1	1	1	1	1	1	0	1	1	1				0	1	1	0	1	0	1	1		0	1	1	1	1	1	1	1	1	1	1	1	1
AGREEMENT					y		y		0		y		0		y		0		y		-1		y		0.9			-1		1		1		y		0.4	-1		y		0		0		y		y		y
Little Pine Lagoon	2024-01-15	14:15:00	sunny	20	1	1	1	1	1	1	1	1	1	1	1	1	1	1	1	1	1	1	1	1				1	0	1	1	1	1	1	1		1	1	1	1	1	1	1	0	1	1	1	1	1
AGREEMENT					y		y		0		y		0		y		0		y		0		0		1			1		y		y		y		0.8	y		y		y		1		y		y		0
Penstock Lagoon	2024-01-15	12:30:00	Sunny	20	1	1	1	1	1	1	1	1	1	1	1	1	1	1	1	1	1	1	1	1				1	1	1	1	1	0	1	1		1	1	1	1	1	0	1	1	1	1	1	0	1
AGREEMENT					y		y		0		y		0		y		0		y		0		y		1			y		y		1		y		0.6	y		y		1		y		y		1		0
Bronte Lagoon	2024-01-16	15:00:00	Sunny	21	1	1	1	1	1	1	1	1	1	1	1	1	1	1	1	1	1	1	1	1				1	1	1	1	1	1	1	1		1	1	1	1	1	1	1	1	1	1	1	1	1
AGREEMENT					y		y		0		y		0		y		0		y		0		y		1			y		y		y		y		1	y		y		y		y		y		y		0
PERCENTAGE AGREEMENT																									0.978947											0.58
					A2																						A2													A2
Kappa					YES		NO																					YES	NO												YES	NO
			A1	YES	125		2		127																A1	YES		45	21	66								A1	YES		119	11	130
				NO	2		74		76																	NO		12	33	45									NO		15	86	101
					127		76		203																			57	54	111											134	97	231
Kingston Wetlands				RAW% AGREE	0.980296																					RAW% AGREE				0.702703									RAW% AGREE				0.887446
				CM1*RM1/N	79.4532																					CM1*RM1/N				33.8919									CM1*RM1/N				75.4113
subjective elements				CM2*RM2/N	28.4532																					CM2*RM2/N				21.8919									CM2*RM2/N				42.4113
reducing variance w specific guidance				Ea	0.531527																					EA				0.502557									EA				0.510054
				KAPPA	0.957939		NEAR PERFECT AGREEMENT																			KAPPA				0.402349	FAIR AGREEMENT								KAPPA				0.770272	SUBSTANTIAL AGREEMENT
				p(1-p)	0.0193162																				p(1-p)	0.208912												p(1-p)	0.0998857
				n(1-pe)^2	44.5518																				n(1-pe)^2	27.4669												n(1-pe)^2	55.4508
				/	0.000433567																				/	0.00760593												/	0.00180134
				SEk	0.0208223																				SEk	0.087212												SEk	0.0424422
				Confidence Interval	0.917127	to	0.998751																		Confidence Interval	0.231414	to	0.573285										Confidence Interval	0.687086	to	0.853459
[truncated: 186 more columns]

## Sheet: individual unweighted
Location	date	time	Weather	Temperature (℃)
					Education and Outreach																				PA	Use of Site										PA	Signage
ITEM NUMBER					A1	A2	A1	A2	A1	A2	A1	A2	A1	A2	A1	A2	A1	A2	A1	A2	A1	A2	A1	A2		A1	A2	A1	A2	A1	A2	A1	A2	A1	A2		A1	A2	A1	A2	A1	A2	A1	A2	A1	A2	A1	A2	A1
117					1	1	2	2	3	3	3a	3a	4	4	4a	4a	5	5	5a	5a	6	6	6a	6a				2	2	3	3	4	4	5	5		1	1	2	2	3	3	3a	3a	4	4	4a	4a	5
Lake Dulverton	2024-01-05	11:00:00	Sunny	15-20	1	1	1	0	1	1	1	1	1	1	1	1	1	1	1	1	1	1	1	1				1	1	1	0	1	0	1	1		1	1	1	1	1	1	1	1	1	1	1	0	1
AGREEMENT					y		NO		0		y		0		y		0		y		0		y		0.9			Y		n		n		Y		0.4	Y		Y		Y		Y		Y		n		0
Moulting Lagoon	2024-01-06	10:00:00	Sunny	24-27	1	1	1	0	1	1	1	1	1	1	1	1	1	1	1	1	1	1	1	1				1	0	1	1	1	0	1	0		1	1	1	1	1	1	1	1	1	1	1	0	1
AGREEMENT					y		NO		0		y		y		y		y		y		y		y		0.9			n		Y		n		n		0.2	Y		Y		Y		0		Y		n		0
Seymour Wetland	2024-01-07	15:00:00	cloudy and humid	20-25	1	1	1	1	1	1	1	1	1	1	1	1	1	1	1	1	1	1	1	1				1	1	1	1	1	0	1	1		1	1	1	1	1	1	1	1	1	1	1	0	1
AGREEMENT					y		y		0		y		0		y		0		y		0		y		1			Y		Y		1		Y		0.8	Y		0		Y		Y		Y		n		0
lagoon Beach Campground	2024-01-07	17:00:00	Sunny	25-30	1	1	1	1	1	1	1	1	1	1	1	1	1	1	1	1	1	1	1	1				0	1	1	1	0	1	1	0		0	1	0	1	1	0	0	1	0	1	1	1	1
AGREEMENT					y		y		0		y		0		y		0		y		0		y		1			-1		Y		-1		n		0.2	-1		-1		n		-1		-1		0		Y
Henderson Lagoon	2024-01-09	16:00:00	Sunny	22-23	1	1	1	1	1	1	1	1	1	1	1	1	1	1	1	1	1	1	1	1				1	1	1	1	1	1	1	1		1	1	1	1	1	1	1	1	1	1	1	1	1
AGREEMENT					y		y		0		y		0		y		0		y		0		y		1			Y		Y		Y		Y		1	n/a		n/a		n/a		n/a		n/a		n/a		n/a
Scamander Boat Ramp	2024-01-09	15:30:00	Sunny	22-24	1	1	1	1	1	1	1	1	1	1	1	1	1	1	1	1	1	1	1	1				1	0	1	1	1	0	1	1		1	0	1	0	1	1	1	1	1	1	1	1	1
AGREEMENT					y		y		0		y		0		y		0		y		0		y		1			n		y		n		y		0.6	n/a		n/a		n/a		n/a		n/a		n/a		n/a
Dianas Basin	2024-01-09	14:30:00	Sunny	20-25	1	1	1	1	1	1	1	1	1	1	1	1	1	1	1	1	1	1	1	1				1	1	1	1	0	1	1	1		1	1	1	1	1	1	1	1	1	1	1	0	1
AGREEMENT					y		y		0		y		0		y		0		y		0		y		1			y		y		-1		y		0.8	y		y		0		y		y		n		0
St Helens MBT	2024-01-09	14:00:00	sunny	20-25	1	1	1	1	1	1	1	1	1	1	1	1	1	1	1	1	1	1	1	1				1	1	1	1	0	1	1	0		1	1	1	1	1	1	1	1	1	1	1	1	1
AGREEMENT					y		y		0		y		0		y		0		y		0		y		1			y		y		-1		n		0.6	n/a		n/a		n/a		n/a		n/a		n/a		n/a
Grants Lagoon	2024-01-09	12:00:00	Sunny	24	1	1	1	1	1	1	1	1	1	1	1	1	1	1	1	1	1	1	1	1				1	0	1	1	1	0	1	1		1	1	1	1	1	1	1	1	1	1	1	1	1
AGREEMENT					y		y		0		y		0		y		0		y		0		y					1		y		1		y		0.4	y		y		0		y		y		y		0
Lake Derby	2024-01-09	09:30:00	Sunny	20	1	1	1	1	1	1	1	1	1	1	1	1	1	1	1	1	1	1	1	1				0	1	1	1	1	0	1	0		1	1	1	1	1	1	1	1	1	1	1	1	1
AGREEMENT					y		y		0		y		0		y		0		y		0		y		1			-1		y		n		n		0.2	y		y		0		y		0		y		0
Tamar Wetlands	2024-01-12	09:00:00	Sunny	30	1	1	1	1	1	1	1	1	1	1	1	1	1	1	1	1	1	1	1	1				1	0	0	1	1	0	1	1		1	1	1	1	1	1	1	1	1	1	1	1	1
AGREEMENT					y		y		y		y		0		y		y		y		y		y		1			n		-1		n		y		0.4	y		y		y		y		y		y		y
Brushy Lagoon	2024-01-11	15:00:00	Sunny	25-30	1	1	1	1	1	1	1	1	1	1	1	1	1	1	1	1	1	1	1	1				1	0	1	1	0	1	1	1		1	1	1	1	0	1	1	1	1	1	1	0	1
AGREEMENT					y		y		0		y		0		y		0		y		0		y		1			n		y		-1		y		0.6	y		y		-1		0		y		n		0
Springlawn Lagoon	2024-01-11	09:00:00	Sunny	25-30	1	1	1	1	1	1	0	1	1	1	1	1	1	1	1	1	1	1	1	1				0	1	0	1	0	1	1	1		0	1	1	1	1	1	1	1	1	1	1	1	0
AGREEMENT					y		y		0		-1		y		y		y		y		y		y		0.9			-1		-1		-1		y		0.4	-1		y		y		y		y		y		-1
Mary Binks Wetland	2024-01-11	16:00:00	Sunny	25	1	1	1	1	1	1	1	1	1	1	1	1	1	1	1	1	1	1	1	1				1	1	1	1	1	1	1	1		1	1	1	1	0	1	1	1	1	1	1	1	1
AGREEMENT					y		y		0		y		0		y		0		y		0		y		1			y		y		y		y		1	y		y		-1		y		y		y		0
Duck River Riparian Zone	2024-01-13	13:00:00	Sunny amd windy	20	1	1	1	1	1	1	1	1	1	1	1	1	1	1	1	1	1	1	1	1				1	0	0	1	1	0	1	1		0	1	1	1	0	1	1	1	1	1	1	1	1
AGREEMENT					y		y		0		y		0		y		0		y		0		y		1			n		-1		n		y		0.4	-1		y		-1		y		y		y		0
Black River Campsite	2024-01-13	15:00:00	Sunny	24	1	1	1	1	1	1	1	1	1	1	1	1	1	1	1	1	1	1	1	1				1	1	1	1	1	1	1	1		1	1	1	1	1	1	1	1	1	1	1	1	1
AGREEMENT					y		y		0		y		0		y		0		y		0		y		1			y		y		y		y		0.8	y		y		0		y		y		y		0
Montagu Campground	2024-02-13	11:30:00	sunny	22	1	1	1	1	1	1	1	1	1	1	1	1	1	1	1	1	0	1	1	1				0	1	1	0	1	0	1	1		0	1	1	1	1	1	1	1	1	1	1	1	1
AGREEMENT					y		y		0		y		0		y		0		y		-1		y		0.9			-1		n		n		y		0.4	-1		y		0		0		y		y		y
Little Pine Lagoon	2024-01-15	14:15:00	sunny	20	1	1	1	1	1	1	1	1	1	1	1	1	1	1	1	1	1	1	1	1				1	0	1	1	1	1	1	1		1	1	1	1	1	1	1	0	1	1	1	1	1
AGREEMENT					y		y		0		y		0		y		0		y		0		0		1			n		y		y		y		0.8	y		y		y		n		y		y		0
Penstock Lagoon	2024-01-15	12:30:00	Sunny	20	1	1	1	1	1	1	1	1	1	1	1	1	1	1	1	1	1	1	1	1				1	1	1	1	1	0	1	1		1	1	1	1	1	0	1	1	1	1	1	0	1
AGREEMENT					y		y		0		y		0		y		0		y		0		y		1			y		y		n		y		0.6	y		y		n		y		y		n		0
Bronte Lagoon	2024-01-16	15:00:00	Sunny	21	1	1	1	1	1	1	1	1	1	1	1	1	1	1	1	1	1	1	1	1				1	1	1	1	1	1	1	1		1	1	1	1	1	1	1	1	1	1	1	1	1
AGREEMENT					y		y		0		y		0		y		0		y		0		y		1			y		y		y		y		1	y		y		y		y		y		y		0
PERCENTAGE AGREEMENT																									0.978947											0.58
					A2																						A2													A2
Kappa					YES		NO																					YES	NO												YES	NO
			A1	YES	125		0		125																A1	YES		45	21	66								A1	YES		119	11	130
				NO	0		0		0																	NO		12	33	45									NO		15	86	101
					125		0		125																			57	54	111											134	97	231
Kingston Wetlands				RAW% AGREE	1																					RAW% AGREE				0.702703									RAW% AGREE				0.887446
				CM1*RM1/N	125																					CM1*RM1/N				33.8919									CM1*RM1/N				75.4113
subjective elements				CM2*RM2/N	0																					CM2*RM2/N				21.8919									CM2*RM2/N				42.4113
reducing variance w specific guidance				Ea	125																					EA				0.502557									EA				0.510054
				KAPPA	1		NEAR PERFECT AGREEMENT																			KAPPA				0.402349	FAIR AGREEMENT								KAPPA				0.770272	SUBSTANTIAL AGREEMENT
				p(1-p)	0																				p(1-p)	0.208912												p(1-p)	0.0998857
				n(1-pe)^2	1922000																				n(1-pe)^2	27.4669												n(1-pe)^2	55.4508
				/	0																				/	0.00760593												/	0.00180134
				SEk	0																				SEk	0.087212												SEk	0.0424422
				Confidence Interval	1	to	1																		Confidence Interval	0.231414	to	0.573285										Confidence Interval	0.687086	to	0.853459
					yes	no
				yes	20	0	18	0	1	0	19	0	2	0	20	0	3	0	20	0	3	0	19	0		0	0	9	6	15	2	5	8	16	4		13	0	15	0	7	1	12	0	15	0	10	3	3
				no	0	0	0	1	0	19	1	1	0	18	0	0	0	17	0	0	1	17	0	1		0	0	4	11	3	4	5	14	0	4		4	5	1	3	3	10	1	5	1	2	0	6	1
					20	0	18	1	1	19	20	1	2	18	20	0	3	17	20	0	4	17	19	1		0	0	13	17	18	6	10	22	16	8		17	5	16	3	10	11	13	5	16	2	10	9	4
					20	0	18	1	1	19	19	2	2	18	20	0	3	17	20	0	3	18	19	1		0	0	15	15	17	7	13	19	20	4		13	9	15	4	8	13	12	6	15	3	13	6	3
					20		19		20		21		20		20		20		20		21		20			0		30		24		32		24			22		19		21		18		18		19		18
					RAW% AGREE	1	RAW% AGREE	1	RAW% AGREE	1	RAW% AGREE	0.952381	RAW% AGREE	1	RAW% AGREE	1	RAW% AGREE	1	RAW% AGREE	1	RAW% AGREE	0.952381	RAW% AGREE	1		RAW% AGREE	#DIV/0!	RAW% AGREE	0.666667	RAW% AGREE	0.791667	RAW% AGREE	0.59375	RAW% AGREE	0.833333		RAW% AGREE	0.818182	RAW% AGREE	0.947368	RAW% AGREE	0.809524	RAW% AGREE	0.944444	RAW% AGREE	0.944444	RAW% AGREE	0.842105	RAW% AGREE
					CM1*RM1/N	20	CM1*RM1/N	17.0526	CM1*RM1/N	0.05	CM1*RM1/N	18.0952	CM1*RM1/N	0.2	CM1*RM1/N	20	CM1*RM1/N	0.45	CM1*RM1/N	20	CM1*RM1/N	0.571429	CM1*RM1/N	18.05		CM1*RM1/N	#DIV/0!	CM1*RM1/N	6.5	CM1*RM1/N	12.75	CM1*RM1/N	4.0625	CM1*RM1/N	13.3333		CM1*RM1/N	10.0455	CM1*RM1/N	12.6316	CM1*RM1/N	3.80952	CM1*RM1/N	8.66667	CM1*RM1/N	13.3333	CM1*RM1/N	6.84211	CM1*RM1/N
					CM2*RM2/N	0	CM2*RM2/N	0.0526316	CM2*RM2/N	18.05	CM2*RM2/N	0.0952381	CM2*RM2/N	16.2	CM2*RM2/N	0	CM2*RM2/N	14.45	CM2*RM2/N	0	CM2*RM2/N	14.5714	CM2*RM2/N	0.05		CM2*RM2/N	#DIV/0!	CM2*RM2/N	8.5	CM2*RM2/N	1.75	CM2*RM2/N	13.0625	CM2*RM2/N	1.33333		CM2*RM2/N	2.04545	CM2*RM2/N	0.631579	CM2*RM2/N	6.80952	CM2*RM2/N	1.66667	CM2*RM2/N	0.333333	CM2*RM2/N	2.84211	CM2*RM2/N
	7.3125				Ea	1	Ea	0.900277	Ea	0.905	Ea	0.866213	Ea	0.82	Ea	1	Ea	0.745	Ea	1	Ea	0.721088	Ea	0.905		Ea	#DIV/0!	Ea	0.5	Ea	0.604167	Ea	0.535156	Ea	0.611111		Ea	0.549587	Ea	0.698061	Ea	0.505669	Ea	0.574074	Ea	0.759259	Ea	0.509695	Ea
					KAPPA	#DIV/0!	KAPPA	1	KAPPA	1	KAPPA	0.644068	KAPPA	1	KAPPA	#DIV/0!	KAPPA	1	KAPPA	#DIV/0!	KAPPA	0.829268	KAPPA	1		KAPPA	#DIV/0!	KAPPA	0.333333	KAPPA	0.473684	KAPPA	0.12605	KAPPA	0.571429		KAPPA	0.59633	KAPPA	0.825688	KAPPA	0.614679	KAPPA	0.869565	KAPPA	0.769231	KAPPA	0.677966	KAPPA
	14.625
					p(1-p)
					n(1-pe)^2
					/
					SEk
					Confidence Interval
Location	date	time	Weather	Temperature (℃)
					Education and Outreach																				PA	Use of Site										PA	Signage
ITEM NUMBER					A1	A2	A1	A2	A1	A2	A1	A2	A1	A2	A1	A2	A1	A2	A1	A2	A1	A2	A1	A2		A1	A2	A1	A2	A1	A2	A1	A2	A1	A2		A1	A2	A1	A2	A1	A2	A1	A2	A1	A2	A1	A2	A1
					RAW% AGREE	1	RAW% AGREE	1	RAW% AGREE	1	RAW% AGREE	0.952381	RAW% AGREE	1	RAW% AGREE	1	RAW% AGREE	1	RAW% AGREE	1	RAW% AGREE	0.952381	RAW% AGREE	1		RAW% AGREE	#DIV/0!	RAW% AGREE	0.666667	RAW% AGREE	0.791667	RAW% AGREE	0.59375	RAW% AGREE	0.833333		RAW% AGREE	0.818182	RAW% AGREE	0.947368	RAW% AGREE	0.809524	RAW% AGREE	0.944444	RAW% AGREE	0.944444	RAW% AGREE	0.842105	RAW% AGREE
					KAPPA	#DIV/0!	KAPPA	1	KAPPA	1	KAPPA	0.644068	KAPPA	1	KAPPA	#DIV/0!	KAPPA	1	KAPPA	#DIV/0!	KAPPA	0.829268	KAPPA	1		KAPPA	#DIV/0!	KAPPA	0.333333	KAPPA	0.473684	KAPPA	0.12605	KAPPA	0.571429		KAPPA	0.59633	KAPPA	0.825688	KAPPA	0.614679	KAPPA	0.869565	KAPPA	0.769231	KAPPA	0.677966	KAPPA
[truncated: 191 more columns]

## Sheet: weighted
KAPPA	0.75							KAPPA	0.657143							KAPPA	0.404669		KAPPA	0.5			KAPPA	-0.0232558		KAPPA	-0.285714
Per	0.7								0.7								0.588235			0.666667
USE OF SITE									Access								Accessibility							Safety					Incivilities		A2
		A2								A2								A2							A2						low	moderate	high
		1	2	3	4	5				1	2	3	4					yes	part	no					yes	part	no		A1	Low	1			1
A1	1	3					3	A1	1	9	2				11	A1	yes	2	1		3		A1	yes		1	1			Moderate		1	1	1
	2	1	7				8		2	1	3	2			6		part		2		2			part	3	3				High				1
	3		3	2			5		3			2	1		3		no	2	4	6	12			no		2	1				1	1	1	0
	4			1	1		2		4						0
	5				1	1	2											4	7	6	17									1	2	3
							0			10	5	4	1		20														1	0.333333	0.333333	0.333333	1
		4	10	3	2	1	20																						2	0.333333	0.333333	0.333333	1
																		A2							A2				3	0.333333	0.333333	0.333333	1
																		yes	part	no					yes	part	no			1	1	1	3
EXPECTED		1	2	3	4	5			1	2	3	4				A1	yes	3	1		4		A1	yes	3	1		4
	1	0.6	1.5	0.45	0.3	0.15	3	1	5.5	2.75	2.2	0.55		11			part		1	1	2			part	2			2
	2	1.6	4	1.2	0.8	0.4	8	2	3	1.5	1.2	0.3		6			no				0			no				0
	3	1	2.5	0.75	0.5	0.25	5	3	1.5	0.75	0.6	0.15		3				3	2	1	6				5	1	0	6
	4	0.4	1	0.3	0.2	0.1	2	4	0	0	0	0		0																	1	2	3
	5	0.4	1	0.3	0.2	0.1	2										1	2	3											1	0	1	2
							0									1	0.705882	1.23529	1.05882			3								2	1	0	1
		4	10	3	2	1	20		10	5	4	1		20		2	0.470588	0.823529	0.705882			2			1	2	3			3	2	1	0
																3	2.82353	4.94118	4.23529			12		1	0.545455	1.09091	0.363636	2
																								2	1.63636	3.27273	1.09091	6
																								3	0.818182	1.63636	0.545455	3
	1	2	3	4	5				1	2	3	4	5												3	6	2	11
1	0	1	2	3	4			1	0	1	2	3	4				4	7	6			17
2	1	0	1	2	3			2	1	0	1	2	3
3	2	1	0	1	2			3	2	1	0	1	2
4	3	2	1	0	1			4	3	2	1	0	1				1	2	3						1	2	3
5	4	3	2	1	0											1	2	1.33333	0.666667			4		1	3.33333	0.666667	0	4	4
																2	1	0.666667	0.333333	0		2		2	1.66667	0.333333	0	2	2
																3	0	0	0			0		3	0	0	0	0
																									5	1	0	6
																	3	2	1			6
																	1	2	3						1	2	3
																1	0	1	2					1	0	1	2
																2	1	0	1					2	1	0	1
																3	2	1	0					3	2	1	0

## Sheet: Using WWT results
	</=0	None
	>0-25	low
	>25-50	fair
	>50-75	moderate
	>75	high
			Online	Education/outreach	Signage	access	accessibility	safety/security	aesthetics	paths/trails	facilities/ammenities	first nations	natural features
		ld	50	0	66.6667	73	44	79	86	100	79	0	58	57.7879
		ml	13	16	38.8889	55	0	60	29	17	14	0	0	22.0808
		sth	0	0	11.1111	55	38	71	43	25	57	0	16	28.7374
		sw	50	17	55.5556	25	0	42	43	17	0	0	100	31.7778
		hl	50	0	22.2222	55	38	92	14	30	21	0	17	30.8384
		sbr	0	0	11	63	33	67	57	0	50	0	0	25.5455
		bl	13	0	55.5556	59	0	100	71	0	21	0	50	33.596
		lb	0	0	11.1111	75	0	75	14	0	7	0	17	18.101
		gl	0	0	22.2222	88	0	100	29	17	18	0	50	29.4747
		ld	13	0	33.3333	75	0	92	57	83	79	0	0	39.303
		tw	63	83	100	88	75	92	86	67	64	50	83	77.3636
		bl	0	0	55.5556	55	0	50	43	0	14	0	17	21.3232
		sl	50	83	88.8889	55	29	92	57	67	79	0	67	60.7172
		mb	0	0	11.1111	64	63	58	50	50	7	0	50	32.101
		dr	50	0	44.4444	55	69	58	57	67	43	0	67	46.404
		br	13	0	22.2222	36	0	75	0	0	14	0	0	14.5657
		mc	13	0	44.4444	55	0	100	71	0	57	0	0	30.9495
		lp	13	0	55.5556	55	17	100	43	0	29	0	33	31.4141
		pl	13	0	44.4444	55	8	92	29	0	29	0	33	27.5859
		db	0	0	33.3333	75	0	58	29	0	14	0	0	19.0303
		kw	13	0	16.6667	70	75	92	57	50	79	0	50	45.697
		average	19.8571	9.47619	40.2063	61.2381	23.2857	78.3333	45.9524	28.0952	36.9048	2.38095	33.7143
				Low	Fair	Moderate	Low	High	Fair	Fair	Fair	Low	Fair
	</=0	None
	>0-25	low
	>25-50	fair
	>50-75	moderate
	>75	high
